# Supplementary material for: Mg2+ and Cr3+ Co-Doped LiNi0.5Mn1.5O4 Derived from Ni/Mn Bimetal Oxide as High-Performance Cathode for Lithium-Ion Batteries
Source: Nanomaterials (Basel). 2025 Mar 11;15(6):429. doi: 10.3390/nano15060429 (PMC11945260; doi:10.3390/nano15060429)
Supplement: Supplementary file 1 [file nanomaterials-15-00429-s001.zip]

Archive with 1 entries (1 files):
- nanomaterials-3507436-supplementary.pdf
